# Supplementary material for: The Antipsychotic Risperidone Alters Dihydroceramide and Ceramide Composition and Plasma Membrane Function in Leukocytes In Vitro and In Vivo
Source: Int J Mol Sci. 2021 Apr 10;22(8):3919. doi: 10.3390/ijms22083919 (PMC8069118; doi:10.3390/ijms22083919)
Supplement: Supplementary file 1 [file ijms-22-03919-s001.zip]

Archive with 1 entries (1 files):
- ijms-1167692-supplementary.rar
